# Supplementary material for: Adjustment of the dynamic weight distribution as a sensitive parameter for diagnosis of postural alteration in a rodent model of vestibular deficit
Source: PLoS One. 2017 Nov 7;12(11):e0187472. doi: 10.1371/journal.pone.0187472 (PMC5675415; doi:10.1371/journal.pone.0187472)
Supplement: S1 File — (XLS) [file pone.0187472.s001.xls]

## Sheet: Normal condition
Rat	Groupe	Time point (days)	Weight of Rat (g)	Total time analyse (s)	Time spent on 4 paws (s)	Time spent on 2 paws (s)	Time spent on front left paw (s)	Time spent on front right paw (s)	Weight on front paw (g)	Weight on back paw (g)	Weight on left paws (g)	Weight on right paws (g)
Rat 1	UVN	0	520	153.8	16.8531	70.8713	19.4148	26.567	19.9058	79.5208	46.156	45.1226
Rat 1	UVN	1	500	231.39	98.7899	0.108043	99.3215	99.3604	26.6533	72.9443	45.8442	53.7314
Rat 1	UVN	2	480	252.11	95.2203	0	98.1675	97.4813	31.1281	68.8295	48.1652	51.7289
Rat 1	UVN	3	480	273.93	95.758	0	97.9885	97.7695	29.006	70.994	52.3211	47.6786
Rat 1	UVN	7	500	162.71	20.4843	27.6873	60.8875	32.0632	20.4853	79.285	56.8181	41.6355
Rat 1	UVN	10	490	182.48	11.5739	60.6149	37.4288	13.5302	22.2736	76.803	57.0014	34.5954
Rat 1	UVN	14	510	171.17	11.4506	68.2012	26.4065	16.8429	21.3896	79.4522	57.052	39.6135
Rat 1	UVN	17	520	237.78	42.0935	17.6466	80.175	44.272	21.2996	78.6986	53.1337	46.7837
Rat 1	UVN	21	520	206.83	40.526	41.1642	54.9533	44.6405	23.4546	76.3997	55.7463	42.5592
Rat 2	UVN	0	580	133.55	26.0052	62.6207	30.7226	33.1187	25.7844	72.4647	47.5849	45.9592
Rat 2	UVN	1	580	178.58	79.2026	9.77153	86.1351	83.296	30.6435	68.7954	43.9788	53.6371
Rat 2	UVN	2	560	241.87	96.6594	1.07496	97.3829	98.3049	23.5828	62.3112	36.9311	48.7963
Rat 2	UVN	3	560	260.19	93.2203	4.51209	94.4886	94.2196	26.498	72.7995	50.0481	48.3451
Rat 2	UVN	7	560	93.79	32.722	31.2613	64.3246	40.548	25.0879	73.6133	54.2227	41.7121
Rat 2	UVN	10	560	203.37	45.105	26.233	70.148	49.1469	23.3443	76.8554	51.6808	44.0319
Rat 2	UVN	14	570	150.31	50.5089	33.1981	66.13	51.3472	24.3861	74.53	45.9622	47.6886
Rat 2	UVN	17	590	167.89	16.8324	47.1678	51.492	18.1726	22.2634	74.4693	49.3971	44.1166
Rat 2	UVN	21	580	182.96	13.8774	48.8577	45.3979	19.7475	20.04	79.448	53.7946	42.9946
Rat 3	UVN	0	540	125.57	67.3489	18.1413	72.5731	77.5265	24.2375	69.3928	38.1934	55.0761
Rat 3	UVN	1	520	182.94	66.377	7.06789	68.1754	91.1337	31.8462	60.0229	25.4578	57.5905
Rat 3	UVN	2	500	167.92	68.5029	14.894	70.212	83.5398	32.4722	66.392	40.6453	55.7384
Rat 3	UVN	3	510	159.64	64.8334	18.3162	73.4214	73.0957	22.3603	77.3214	47.4048	50.4329
Rat 3	UVN	7	510	101.05	26.8877	51.3706	47.5309	27.9861	23.3172	76.3332	54.8163	43.3726
Rat 3	UVN	10	510	143.16	28.2481	41.2615	52.6334	36.0785	23.5853	76.7574	51.224	43.9237
Rat 3	UVN	14	510	197.82	66.9649	25.599	72.5154	68.8505	29.1079	73.3372	51.1123	48.7171
Rat 3	UVN	17	530	153.58	37.1663	39.6471	59.539	37.9802	24.8245	75.0453	55.4584	41.922
Rat 3	UVN	21	540	177.31	47.3352	28.1259	65.9636	53.2457	19.7997	78.5807	51.7286	45.2729
Rat 4	UVN	0	560	207.59	77.4796	17.39	79.5607	80.712	35.1609	59.6462	45.4047	48.5136
Rat 4	UVN	1	530	182.61	92.7167	3.98116	94.5348	94.2008	40.3997	58.5862	36.7127	61.9726
Rat 4	UVN	2	510	240.45	95.1632	0.62383	96.8767	97.6627	28.9468	71.1042	45.1763	54.6589
Rat 4	UVN	3	520	215.44	89.612	1.04902	95.0288	93.7013	24.9999	73.984	51.5249	47.2054
Rat 4	UVN	7	520	191.61	60.691	26.4287	68.629	65.769	28.7751	70.0904	44.4795	52.3835
Rat 4	UVN	10	520	189.73	47.6203	32.1404	64.5391	51.6576	22.3845	76.7106	48.5336	43.7956
Rat 4	UVN	14	530	258.36	85.7292	8.21335	90.6371	87.0723	29.3687	70.6247	57.4722	42.4825
Rat 4	UVN	17	530	260.81	74.4642	19.079	78.1603	77.2248	25.775	74.3267	56.2542	43.6484
Rat 4	UVN	21	540	222.44	74.6448	12.9428	86.275	75.4271	23.7374	70.4745	47.7182	46.1241
Rat 5	UVN	0	480	198.54	36.3907	38.6622	47.4766	52.1205	26.551	71.5188	47.0088	50.6373
Rat 5	UVN	1	470	227.37	94.4716	0.694903	97.7921	96.4815	38.7589	55.233	51.4564	42.3387
Rat 5	UVN	2	460	254.47	83.3104	8.57468	86.9454	88.0772	30.1254	69.7715	46.0678	53.056
Rat 5	UVN	3	460	232.51	17.582	24.7559	64.1435	28.8891	16.572	83.2074	49.9651	44.8983
Rat 5	UVN	7	470	192.59	33.7453	39.4517	54.9665	40.4279	21.244	77.8074	51.8882	44.0687
Rat 5	UVN	10	480	205.49	18.8476	57.9931	36.4349	25.32	23.0205	77.7595	51.408	46.1479
Rat 5	UVN	14	490	224.39	42.7069	38.2415	57.6006	48.8346	23.4758	77.1159	52.0532	44.461
Rat 5	UVN	17	490	222.82	39.9785	42.5994	52.5895	46.2885	28.8776	70.0481	52.3305	44.4741
Rat 5	UVN	21	500	195.19	24.8783	55.1463	37.5993	34.1462	24.9221	76.1399	48.0371	47.8599
Rat 6	UVN	0	550	187.97	23.4665	47.1937	37.2772	39.4425	22.5748	76.6699	49.6451	47.8501
Rat 6	UVN	1	530	108.04	90.013	1.35135	91.9845	96.6772	32.3495	65.8377	42.5699	55.1516
Rat 6	UVN	2	510	259.49	98.4855	0.0963428	99.1059	99.2832	35.3879	64.5951	38.4555	61.4986
Rat 6	UVN	3	510	258.38	77.1964	0.379286	97.2405	79.5766	29.7849	70.8714	45.4856	54.1421
Rat 6	UVN	7	500	174.04	62.0202	9.09561	85.1988	68.1567	24.1433	76.0315	52.1421	47.5747
Rat 6	UVN	10	510	149.13	54.5229	27.7744	68.4168	58.3317	25.4351	74.6329	52.9308	45.7309
Rat 6	UVN	14	520	198.83	39.657	36.5438	56.7017	46.4115	21.5025	78.9016	49.8379	47.5536
Rat 6	UVN	17	530	210.73	66.7774	12.7035	83.9463	70.1277	24.4499	75.0094	51.2061	47.7376
Rat 6	UVN	21	540	213.88	57.551	23.4337	70.8949	63.2224	21.8681	77.8264	44.9427	53.601
Rat 7	UVN	0	470	157.3	38.15	51.2397	44.6281	43.3884	24.1995	74.9423	49.8202	45.077
Rat 7	UVN	1	450	195.73	91.5905	6.37613	91.9072	93.3071	33.3454	66.0479	37.1638	61.452
Rat 7	UVN	2	440	240.43	82.1403	8.10215	86.5033	88.1254	28.5729	71.429	50.9564	48.6136
Rat 7	UVN	3	440	263.83	88.5115	7.4783	91.233	89.8003	13.0557	86.9089	41.6515	58.2105
Rat 7	UVN	7	440	225.43	65.7588	12.922	82.5933	70.798	27.0291	72.9578	58.1662	41.8209
Rat 7	UVN	10	460	229.36	78.488	12.8793	84.9145	80.9121	22.0837	78.0455	43.65	56.141
Rat 7	UVN	14	480	195.91	48.6142	36.236	59.3895	54.5199	24.2797	75.1869	49.5884	48.4453
Rat 7	UVN	17	470	193.14	32.4531	47.4112	49.4874	37.5013	24.3196	75.6422	52.6019	42.5345
Rat 7	UVN	21	490	241.12	73.9051	12.5207	82.5108	79.0229	32.3992	67.4868	56.2231	43.4806
Rat 8	UVN	0	550	203.52	68.9564	20.2683	76.2579	72.4302	22.2294	77.3316	46.1904	50.1023
Rat 8	UVN	1	530	152.41	91.969	1.54189	97.159	96.3323	32.8257	64.8823	49.6225	47.6408
Rat 8	UVN	2	510	200.48	90.7173	1.67598	95.5058	93.5355	29.9126	69.5358	58.849	40.6526
Rat 8	UVN	3	530	221.13	83.5753	3.12938	92.2127	88.405	24.677	75.323	52.9223	46.7438
Rat 8	UVN	7	530	184.26	79.784	3.6633	94.2038	82.465	26.7039	72.9966	56.7209	43.0872
Rat 8	UVN	10	540	141.83	24.6845	55.8133	38.8775	29.9937	24.7635	76.9486	52.8973	43.5071
Rat 8	UVN	14	560	214.45	70.7391	12.3712	84.7564	74.7773	28.2987	71.8394	54.7291	42.9125
Rat 8	UVN	17	550	245.15	83.9445	6.06975	92.678	85.1968	32.7487	66.742	54.3423	44.9341
Rat 8	UVN	21	570	213.79	54.5301	28.1211	66.4156	59.9935	28.4889	71.2505	52.2923	46.6073
Rat 9	UVN	0	370	185.79	31.9716	36.7189	45.939	49.3137	26.6143	73.3415	47.712	51.1607
Rat 9	UVN	1	380	244.67	91.0533	0.408714	95.2017	95.4428	30.4332	69.4898	37.7005	62.159
Rat 9	UVN	2	360	260.14	82.0827	5.7815	88.6638	87.8642	26.8248	73.1784	57.8744	41.7631
Rat 9	UVN	3	360	274.24	79.6127	6.25	88.1709	85.283	22.6116	77.4133	50.7568	49.0503
Rat 9	UVN	7	360	189.77	30.0996	35.7011	58.0123	37.224	21.4445	78.5555	56.8938	41.7569
Rat 9	UVN	10	370	245.48	51.1365	17.586	77.5012	56.4934	23.6905	75.9708	54.0054	44.0215
Rat 9	UVN	14	390	242.55	13.4982	19.2125	76.1575	18.4663	18.0965	81.9876	56.9783	41.5735
Rat 9	UVN	17	390	232.58	14.7605	40.8591	45.034	29.5597	22.4322	78.0897	51.797	41.6543
Rat 9	UVN	21	400	223.12	13.997	30.8802	62.0653	21.4772	21.502	78.498	50.7504	42.9352
Rat 10	UVN	0	420	237.49	69.8303	17.4239	77.9738	74.8916	27.3587	72.618	38.23	61.4179
Rat 10	UVN	1	380	187.23	87.6996	0	92.4371	95.4655	26.9558	73.0649	42.9207	56.9624
Rat 10	UVN	2	380	194.01	55.0899	20.6845	72.4447	62.1514	27.289	72.7524	49.6153	46.3877
Rat 10	UVN	3	380	115.58	36.1654	23.7411	63.5491	48.8752	25.276	74.5643	53.8139	44.4052
Rat 10	UVN	7	380	177.79	21.8797	43.2308	46.2231	32.4259	22.1156	77.8844	52.8491	45.0209
Rat 10	UVN	10	400	176.97	29.4457	36.9611	48.5506	43.934	23.1016	77.2887	47.9366	48.3615
Rat 10	UVN	14	410	152.71	29.0682	42.6495	49.0407	37.378	23.3815	77.0303	52.4969	44.2736
Rat 10	UVN	17	410	180.06	20.1877	37.232	45.2072	37.8874	20.2562	79.7438	54.1577	44.7763
Rat 10	UVN	21	420	184.33	36.7656	29.6262	62.3122	45.0876	23.2799	76.57	54.4598	44.8012
Rat 11	UVN	0	400	219.85	47.9372	34.3689	59.718	55.3741	28.1889	73.0745	56.8005	41.5875
Rat 11	UVN	1	380	184.39	68.7564	16.541	80.7636	71.8531	31.6609	68.2367	50.5237	43.7756
Rat 11	UVN	2	390	266.59	93.3231	0	99.081	94.2421	28.0538	68.7343	37.7933	58.8591
Rat 11	UVN	3	390	227.8	80.7594	1.18086	95.3117	84.2669	26.7502	73.2605	52.5219	45.7276
Rat 11	UVN	7	400	180.26	12.1547	60.3573	37.0853	14.7121	18.9948	82.2586	50.521	40.2924
Rat 11	UVN	10	400	155.16	12.123	50.1611	44.7925	17.1694	21.1963	78.8882	60.8363	36.3056
Rat 11	UVN	14	410	163.11	8.45442	59.5733	35.1481	14.4075	22.7126	77.1187	60.4096	38.0342
Rat 11	UVN	17	420	182.78	8.21753	52.2158	39.9333	16.4624	18.5492	81.4508	62.9493	35.763
Rat 11	UVN	21	420	204.52	22.0907	26.6918	67.9885	33.009	21.4431	79.2409	66.256	33.4549

## Sheet: Reactivated conditions
Rat	Groupe	Time point (days)	Weight of Rat (g)	Total time analyse (s)	Time spent on 4 paws (s)	Time spent on 2 paws (s)	Time spent on front left paw (s)	Time spent on front right paw (s)	Weight on front paw (g)	Weight on back paw (g)	Weight on left paws (g)	Weight on right paws (g)
Rat 1	UVN	0	520	153.8	16.8531	70.8713	19.4148	26.567	19.9058	79.5208	46.156	45.1226
Rat 1	UVN	1	500	259.24	99.1861	0	99.7107	99.4754	31.3183	68.5736	47.7021	52.1888
Rat 1	UVN	2	480	233.14	98.7175	0	99.7898	98.9277	31.4155	61.3849	35.4877	57.2189
Rat 1	UVN	3	480	242.11	52.5588	3.03581	55.1402	94.3827	20.3686	79.6147	56.5102	43.2729
Rat 1	UVN	7	500	243.9	89.4178	4.84215	94.264	90.3116	26.4478	73.3849	61.1974	38.1193
Rat 1	UVN	10	490	253.86	71.051	8.7371	85.3541	76.9597	19.7855	80.1128	55.7651	43.263
Rat 1	UVN	14	510	279.29	97.8768	0.623008	98.711	98.5427	29.701	70.299	61.2959	38.6417
Rat 1	UVN	17	520	234.75	56.8349	18.2662	64.7412	73.8275	22.7114	77.4066	58.6244	39.906
Rat 1	UVN	21	520	219.28	67.3477	12.3404	82.666	72.3413	25.9906	74.6611	54.4953	45.3489
Rat 2	UVN	0	580	133.55	26.0052	62.6207	30.7226	33.1187	25.7844	72.4647	47.5849	45.9592
Rat 2	UVN	1	580	239.17	98.7248	0	98.9714	99.7533	29.1291	67.5551	40.5973	55.9133
Rat 2	UVN	2	560	201.27	96.5519	0.313012	99.3144	96.9245	24.6751	72.0159	43.8297	52.9045
Rat 2	UVN	3	560	279.49	98.737	0	99.5241	99.2129	29.8451	69.7686	47.8109	51.7976
Rat 2	UVN	7	560	171.5	63.3586	25.0787	73.551	65.0845	25.9444	73.4945	52.57	41.4677
Rat 2	UVN	10	560	175.85	57.6798	26.4146	70.5374	60.7279	25.3707	73.5811	52.9113	38.7401
Rat 2	UVN	14	570	229.29	65.9427	23.9348	75.4677	66.5402	30.3066	67.3819	49.4203	44.3307
Rat 2	UVN	17	590	254.93	74.6832	3.67944	95.7518	75.3501	26.7418	66.7016	55.372	39.7622
Rat 2	UVN	21	580	218.59	51.6812	17.6495	78.1417	55.89	25.6006	72.4033	56.4205	38.6138
Rat 3	UVN	0	540	125.57	67.3489	18.1413	72.5731	77.5265	24.2375	69.3928	38.1934	55.0761
Rat 3	UVN	1	520	270.24	96.6992	0.673475	97.9907	98.7234	30.5386	68.6885	37.6151	61.8293
Rat 3	UVN	2	500	250.23	97.5463	0	99.0609	98.4854	27.2563	67.1116	36.5009	57.7183
Rat 3	UVN	3	510	212.4	82.7966	12.0574	85.7203	85.0188	21.1449	78.5743	48.6457	50.3078
Rat 3	UVN	7	510	200.93	48.2954	28.0695	70.328	49.898	17.8289	82.0075	47.504	49.0944
Rat 3	UVN	10	510	272.62	94.8757	0.869342	98.0376	95.9687	23.9967	75.9944	50.9925	48.9838
Rat 3	UVN	14	510	135.88	59.398	21.6588	74.426	63.3132	20.5474	78.614	50.2026	46.9757
Rat 3	UVN	17	530	197.66	62.1977	26.8238	72.5589	62.8149	24.9668	74.6463	57.0063	40.8583
Rat 3	UVN	21	540	184.47	64.4278	18.5125	78.0506	67.8647	24.7432	75.1698	52.8202	44.9701
Rat 4	UVN	0	560	207.59	77.4796	17.39	79.5607	80.712	35.1609	59.6462	45.4047	48.5136
Rat 4	UVN	1	530	241.2	88.7521	1.54643	97.8856	98.1965	32.3276	64.0133	43.3939	55.1554
Rat 4	UVN	2	510	248.57	96.846	0.301726	98.8454	97.6988	27.7562	71.4709	39.5615	58.8315
Rat 4	UVN	3	520	277.34	89.612	0	93.7333	95.8787	26.344	73.656	38.7543	61.2459
Rat 4	UVN	7	520	243.79	90.4795	3.37586	93.6462	93.4575	25.1343	74.8511	40.7653	58.9409
Rat 4	UVN	10	520	217.18	66.2998	26.9592	71.9587	67.3819	28.973	68.6615	43.2866	49.8915
Rat 4	UVN	14	530	256.02	81.4311	12.2803	86.0323	83.2162	26.8853	73.6661	43.9092	55.9229
Rat 4	UVN	17	530	236.01	63.1668	25.626	72.2597	65.493	24.0928	74.0109	40.7553	54.6136
Rat 4	UVN	21	540	221.18	73.7002	18.8127	80.2333	74.6541	24.9628	73.7441	42.0961	54.5967
Rat 5	UVN	0	480	198.54	36.3907	38.6622	47.4766	52.1205	26.551	71.5188	47.0088	50.6373
Rat 5	UVN	1	470	171.44	96.5411	0	98.9676	97.5735	33.3743	61.4087	40.0203	54.5525
Rat 5	UVN	2	460	295.16	98.7735	0	99.5765	99.197	27.074	72.9396	42.1442	57.86
Rat 5	UVN	3	460	275.04	62.3546	27.9668	67.1611	68.7718	21.5377	78.5856	45.0808	45.4269
Rat 5	UVN	7	470	270.75	90.6925	6.72576	92.0222	92.1293	29.0392	65.5795	45.5579	49.2086
Rat 5	UVN	10	480	234.78	48.5902	28.5757	64.3113	56.2271	23.8287	75.2398	44.1086	53.8713
Rat 5	UVN	14	490	265.7	87.9752	3.88032	93.4964	91.0613	31.2963	68.7037	52.0806	47.7694
Rat 5	UVN	17	490	245.6	66.759	19.092	77.0033	72.0684	24.2555	76.6256	42.5394	55.7521
Rat 5	UVN	21	500	267.92	93.9497	1.64975	96.2601	96.958	24.873	74.467	44.2658	55.0552
Rat 6	UVN	0	550	187.97	23.4665	47.1937	37.2772	39.4425	22.5748	76.6699	49.6451	47.8501
Rat 6	UVN	1	530	138.76	70.8201	6.1401	75.9873	89.0458	23.4195	55.662	31.3064	50.5572
Rat 6	UVN	2	510	291.2	100	0	100	100	30.3016	67.3194	42.7119	54.9078
Rat 6	UVN	3	510	236.42	83.2924	3.73911	90.8976	88.6558	25.3129	74.6784	46.4918	53.0947
Rat 6	UVN	7	500	246.66	29.2143	16.7356	82.9644	29.7616	17.0016	82.0087	46.0286	52.243
Rat 6	UVN	10	510	208.8	65.5029	13.9464	84.387	67.1695	23.084	74.1902	42.626	51.6039
Rat 6	UVN	14	520	209.79	86.3626	3.91344	95.4335	87.0156	31.6518	67.5273	37.2351	61.4292
Rat 6	UVN	17	530	251.17	93.6736	0	97.8023	95.8713	29.9983	66.51	42.0994	54.4348
Rat 6	UVN	21	540	229.92	65.762	22.9602	73.1733	69.6286	23.3252	76.5686	47.4977	48.0933
Rat 7	UVN	0	470	157.3	38.15	51.2397	44.6281	43.3884	24.1995	74.9423	49.8202	45.077
Rat 7	UVN	1	450	238.02	98.601	0	99.332	99.374	32.1118	65.7064	37.9302	59.8178
Rat 7	UVN	2	440	279.98	98.9178	0	99.4285	99.5714	34.5211	65.4789	47.4076	52.5946
Rat 7	UVN	3	440	265.17	88.4565	5.29095	93.6833	89.4822	25.6086	74.3254	43.5317	56.2731
Rat 7	UVN	7	440	288.93	96.7155	0.259578	99.0482	97.4077	25.6308	74.3692	58.5586	41.4392
Rat 7	UVN	10	460	241	74.8257	16.4647	82.1328	76.2282	30.2126	69.7874	66.4728	33.4881
Rat 7	UVN	14	480	270.08	95.9271	0	98.7152	97.2119	26.8881	72.451	42.9099	56.4222
Rat 7	UVN	17	470	287	93.6585	0.296167	99.4495	93.9129	23.8483	76.0778	62.4187	37.5131
Rat 7	UVN	21	490	228.98	75.4302	14.0143	80.3171	81.3171	24.4447	75.548	42.0091	56.4322
Rat 8	UVN	0	550	203.52	68.9564	20.2683	76.2579	72.4302	22.2294	77.3316	46.1904	50.1023
Rat 8	UVN	1	530	212.61	97.9587	0	99.1769	99.7648	31.9431	64.0987	41.0561	55.2592
Rat 8	UVN	2	510	287.18	99.6065	0	99.8259	100	28.7789	66.4487	41.0048	54.2026
Rat 8	UVN	3	530	236.41	83.0379	7.03862	91.4471	84.5523	25.7795	74.0755	50.4513	49.1812
Rat 8	UVN	7	530	247.12	98.3814	0	99.8988	98.4825	40.4545	60.8073	55.723	45.5696
Rat 8	UVN	10	540	202.22	85.2191	5.69677	90.807	89.3829	31.2182	67.8389	51.1392	45.5495
Rat 8	UVN	14	560	218.79	75.9998	12.8159	85.8357	77.4624	24.8336	74.8931	54.8216	43.5942
Rat 8	UVN	17	550	272.54	95.0539	0.85859	98.048	96.2317	38.6848	61.4429	42.9098	57.064
Rat 8	UVN	21	570	219.01	94.0277	1.90402	96.3518	95.7719	30.5201	67.2609	51.5611	40.7131
Rat 9	UVN	0	370	185.79	31.9716	36.7189	45.939	49.3137	26.6143	73.3415	47.712	51.1607
Rat 9	UVN	1	380	256.73	81.7084	9.56647	87.6602	84.6298	26.59	73.2403	36.6989	62.9538
Rat 9	UVN	2	360	292.92	98.6515	0	99.3684	99.2831	30.2899	69.7101	46.2169	53.6988
Rat 9	UVN	3	360	287.48	96.8206	0.0904411	98.8347	97.8955	31.1991	68.8009	54.7239	45.2785
Rat 9	UVN	7	360	239.94	48.4079	3.52171	92.1772	52.709	21.9463	78.2136	56.6753	41.8106
Rat 9	UVN	10	370	173.13	21.1864	38.9245	52.2729	29.989	24.1279	75.8912	54.4613	42.1714
Rat 9	UVN	14	390	215.65	22.8518	48.1938	43.7422	31.1523	22.9989	77.0011	52.4658	44.8871
Rat 9	UVN	17	390	237.31	30.2305	34.0146	60.2334	35.9825	22.1807	78.016	55.8405	39.5661
Rat 9	UVN	21	400	191.04	15.3894	36.2437	40.3266	46.4458	23.3712	74.9412	44.76	44.4606
Rat 10	UVN	0	420	237.49	69.8303	17.4239	77.9738	74.8916	27.3587	72.618	38.23	61.4179
Rat 10	UVN	1	380	217.23	88.5237	4.95328	91.6816	91.8888	28.6999	68.7692	35.8118	61.3017
Rat 10	UVN	2	380	247.39	91.6892	0.97417	96.3176	94.3975	22.4402	77.5598	41.7005	58.128
Rat 10	UVN	3	380	249.14	79.2647	13.663	83.8043	81.7974	19.7896	80.2104	43.7076	55.9168
Rat 10	UVN	7	380	199.22	47.4501	26.3478	68.7732	52.5198	21.1374	78.7871	48.8351	50.5508
Rat 10	UVN	10	400	166.1	40.5719	20.3913	68.3805	51.9506	20.7884	79.4832	49.1249	50.2796
Rat 10	UVN	14	410	198.93	36.1082	35.6558	58.0506	42.4018	21.1323	78.8677	48.6008	47.021
Rat 10	UVN	17	410	171.9	50.9075	10.9424	77.2077	62.897	23.128	76.8526	53.0617	46.5736
Rat 10	UVN	21	420	224.79	47.5288	21.9138	71.1998	54.7489	22.0216	78.026	50.3691	48.7883
Rat 11	UVN	0	400	219.85	47.9372	34.3689	59.718	55.3741	28.1889	73.0745	56.8005	41.5875
Rat 11	UVN	1	380	288.38	90.027	0	99.9202	90.1068	28.6503	71.3074	43.7204	56.2339
Rat 11	UVN	2	390	255.65	74.6841	9.3761	78.8226	87.2834	31.0442	68.3901	41.9737	57.0239
Rat 11	UVN	3	390	282.25	77.1019	0	82.3525	94.7493	23.4953	76.5047	38.3703	61.6297
Rat 11	UVN	7	400	181.98	11.6277	60.666	36.9326	14.029	18.6773	82.3697	50.4275	40.069
Rat 11	UVN	10	400	182.28	14.7904	41.8751	54.6796	18.6362	21.7891	78.2166	53.8755	40.7788
Rat 11	UVN	14	410	221.93	5.88023	59.4737	30.0545	16.5773	15.671	84.1406	57.1082	36.6474
Rat 11	UVN	17	420	185.71	13.7365	46.9657	42.9379	23.9675	20.1412	79.8588	55.2704	40.329
Rat 11	UVN	21	420	200.5	27.4165	42.2195	51.2618	35.0274	22.8966	77.1034	61.6863	35.1513
